# Supplementary material for: A Survey of Calf Housing Facilities Pre-Weaning, Management Practices and Farmer Perceptions of Calf Welfare on Irish Dairy Farms
Source: Animals (Basel). 2023 Mar 10;13(6):1019. doi: 10.3390/ani13061019 (PMC10044077; doi:10.3390/ani13061019)
Supplement: Supplementary file 1 [file animals-13-01019-s001.zip]

Archive with 1 entries (1 files):
- animals-2210479-supplementary.pdf
